# Supplementary material for: Achieving efficient photodynamic therapy under both normoxia and hypoxia using cyclometalated Ru(ii) photosensitizer through type I photochemical process
Source: Chem Sci. 2017 Oct 31;9(2):502–12. doi: 10.1039/c7sc03765a (PMC5868078; doi:10.1039/c7sc03765a)
Supplement: Supplementary file 2 [file SC-009-C7SC03765A-s002.cif]

# Electronic Supplementary Material (ESI) for Chemical Science.
# This journal is © The Royal Society of Chemistry 2017

####################################################################### 
# 
# This file contains crystal structure data downloaded from the 
# Cambridge Structural Database (CSD) hosted by the Cambridge 
# Crystallographic Data Centre (CCDC).
# 
# Full information about CCDC data access policies and citation 
# guidelines are available at http://www.ccdc.cam.ac.uk/access/V1 
# 
# Audit and citation data items may have been added by the CCDC. 
# Please retain this information to preserve the provenance of 
# this file and to allow appropriate attribution of the data. 
# 
#######################################################################

data_mo_160923c_0m
_database_code_depnum_ccdc_archive 'CCDC 1509023'
_audit_update_record             
;
2016-10-31 deposited with the CCDC.
2017-10-31 downloaded from the CCDC.
;

_audit_creation_method           SHELXL-97
_chemical_name_systematic        
; 
 ? 
;
_chemical_name_common            ?
_chemical_melting_point          ?
_chemical_formula_moiety         ?
_chemical_formula_sum            'C26 H22 F2 N2 O2'
_chemical_formula_weight         432.46

loop_
_atom_type_symbol
_atom_type_description
_atom_type_scat_dispersion_real
_atom_type_scat_dispersion_imag
_atom_type_scat_source
C C 0.0033 0.0016 'International Tables Vol C Tables 4.2.6.8 and 6.1.1.4'
H H 0.0000 0.0000 'International Tables Vol C Tables 4.2.6.8 and 6.1.1.4'
N N 0.0061 0.0033 'International Tables Vol C Tables 4.2.6.8 and 6.1.1.4'
O O 0.0106 0.0060 'International Tables Vol C Tables 4.2.6.8 and 6.1.1.4'
F F 0.0171 0.0103 'International Tables Vol C Tables 4.2.6.8 and 6.1.1.4'

_symmetry_cell_setting           Monoclinic
_symmetry_space_group_name_H-M   P2(1)/c

loop_
_symmetry_equiv_pos_as_xyz
'x, y, z'
'-x, y+1/2, -z+1/2'
'-x, -y, -z'
'x, -y-1/2, z-1/2'

_cell_length_a                   8.3521(17)
_cell_length_b                   12.418(2)
_cell_length_c                   20.681(4)
_cell_angle_alpha                90.00
_cell_angle_beta                 97.923(4)
_cell_angle_gamma                90.00
_cell_volume                     2124.5(7)
_cell_formula_units_Z            4
_cell_measurement_temperature    296(2)
_cell_measurement_reflns_used    3051
_cell_measurement_theta_min      2.46
_cell_measurement_theta_max      23.94

_exptl_crystal_description       block
_exptl_crystal_colour            yellow
_exptl_crystal_size_max          0.12
_exptl_crystal_size_mid          0.10
_exptl_crystal_size_min          0.10
_exptl_crystal_density_meas      ?
_exptl_crystal_density_diffrn    1.352
_exptl_crystal_density_method    'not measured'
_exptl_crystal_F_000             904
_exptl_absorpt_coefficient_mu    0.098
_exptl_absorpt_correction_type   none
_exptl_absorpt_correction_T_min  0.9883
_exptl_absorpt_correction_T_max  0.9903
_exptl_absorpt_process_details   ?

_exptl_special_details           
; 
 ? 
;

_diffrn_ambient_temperature      296(2)
_diffrn_radiation_wavelength     0.71073
_diffrn_radiation_type           MoK\a
_diffrn_radiation_source         'fine-focus sealed tube'
_diffrn_radiation_monochromator  graphite
_diffrn_measurement_device_type  'Bruker APEX-II CCD'
_diffrn_measurement_method       '\f and \w scans'
_diffrn_detector_area_resol_mean ?
_diffrn_standards_number         0
_diffrn_standards_interval_count ?
_diffrn_standards_interval_time  ?
_diffrn_standards_decay_%        ?
_diffrn_reflns_number            22259
_diffrn_reflns_av_R_equivalents  0.0485
_diffrn_reflns_av_sigmaI/netI    0.0531
_diffrn_reflns_limit_h_min       -11
_diffrn_reflns_limit_h_max       11
_diffrn_reflns_limit_k_min       -17
_diffrn_reflns_limit_k_max       17
_diffrn_reflns_limit_l_min       -29
_diffrn_reflns_limit_l_max       25
_diffrn_reflns_theta_min         1.92
_diffrn_reflns_theta_max         29.97
_reflns_number_total             6107
_reflns_number_gt                3078
_reflns_threshold_expression     >2sigma(I)

_computing_data_collection       'Bruker APEX2'
_computing_cell_refinement       'Bruker SAINT'
_computing_data_reduction        'Bruker SAINT'
_computing_structure_solution    'SHELXS-97 (Sheldrick, 1990)'
_computing_structure_refinement  'SHELXL-97 (Sheldrick, 1997)'
_computing_molecular_graphics    'Bruker SHELXTL'
_computing_publication_material  'Bruker SHELXTL'

_refine_special_details          
; 
 Refinement of F^2^ against ALL reflections.  The weighted R-factor wR and 
 goodness of fit S are based on F^2^, conventional R-factors R are based 
 on F, with F set to zero for negative F^2^. The threshold expression of 
 F^2^ > 2sigma(F^2^) is used only for calculating R-factors(gt) etc. and is 
 not relevant to the choice of reflections for refinement.  R-factors based 
 on F^2^ are statistically about twice as large as those based on F, and R- 
 factors based on ALL data will be even larger. 
;

_refine_ls_structure_factor_coef Fsqd
_refine_ls_matrix_type           full
_refine_ls_weighting_scheme      calc
_refine_ls_weighting_details     
'calc w=1/[\s^2^(Fo^2^)+(0.0777P)^2^+0.0000P] where P=(Fo^2^+2Fc^2^)/3'
_atom_sites_solution_primary     direct
_atom_sites_solution_secondary   difmap
_atom_sites_solution_hydrogens   geom
_refine_ls_hydrogen_treatment    mixed
_refine_ls_extinction_method     SHELXL
_refine_ls_extinction_coef       0.0014(6)
_refine_ls_extinction_expression Fc^*^=kFc[1+0.001xFc^2^\l^3^/sin(2\q)]^-1/4^
_refine_ls_number_reflns         6107
_refine_ls_number_parameters     292
_refine_ls_number_restraints     0
_refine_ls_R_factor_all          0.1150
_refine_ls_R_factor_gt           0.0488
_refine_ls_wR_factor_ref         0.1594
_refine_ls_wR_factor_gt          0.1254
_refine_ls_goodness_of_fit_ref   0.974
_refine_ls_restrained_S_all      0.974
_refine_ls_shift/su_max          0.001
_refine_ls_shift/su_mean         0.000

loop_
_atom_site_label
_atom_site_type_symbol
_atom_site_fract_x
_atom_site_fract_y
_atom_site_fract_z
_atom_site_U_iso_or_equiv
_atom_site_adp_type
_atom_site_occupancy
_atom_site_symmetry_multiplicity
_atom_site_calc_flag
_atom_site_refinement_flags
_atom_site_disorder_assembly
_atom_site_disorder_group
F1 F 0.55768(14) 0.57853(8) 0.81342(5) 0.0593(3) Uani 1 1 d . . .
F2 F 0.56480(17) 0.67898(10) 0.59679(5) 0.0775(4) Uani 1 1 d . . .
O2 O 0.10372(15) 0.39019(9) 1.12338(5) 0.0468(3) Uani 1 1 d . . .
O1 O 0.11920(19) 0.56312(10) 1.10621(6) 0.0639(4) Uani 1 1 d . . .
C8 C 0.3478(2) 0.69290(12) 0.88554(8) 0.0437(4) Uani 1 1 d . . .
H8 H 0.3600 0.6207 0.8753 0.052 Uiso 1 1 calc R . .
N2 N 0.0745(2) 0.02119(11) 1.18124(8) 0.0583(4) Uani 1 1 d . . .
C18 C 0.1352(2) 0.28463(13) 1.10932(8) 0.0412(4) Uani 1 1 d . . .
N1 N 0.3682(2) 0.87646(11) 0.85483(7) 0.0536(4) Uani 1 1 d . . .
C1 C 0.4384(2) 0.74541(12) 0.77866(8) 0.0390(4) Uani 1 1 d . . .
C7 C 0.3850(2) 0.77079(12) 0.84257(8) 0.0402(4) Uani 1 1 d . . .
C17 C 0.2093(2) 0.25972(13) 1.05515(8) 0.0471(4) Uani 1 1 d . . .
C14 C 0.2238(2) 0.45017(13) 1.02911(8) 0.0434(4) Uani 1 1 d . . .
C20 C 0.1185(2) 0.09930(14) 1.14054(9) 0.0483(4) Uani 1 1 d . . .
C12 C 0.2466(2) 0.64107(14) 0.99017(8) 0.0487(4) Uani 1 1 d . . .
H12 H 0.1983 0.6670 1.0250 0.058 Uiso 1 1 calc R . .
C16 C 0.2516(2) 0.34533(14) 1.01589(8) 0.0517(5) Uani 1 1 d . . .
H16 H 0.3006 0.3291 0.9793 0.062 Uiso 1 1 calc R . .
C13 C 0.2682(2) 0.53493(14) 0.98680(8) 0.0484(4) Uani 1 1 d . . .
H13 H 0.3194 0.5118 0.9521 0.058 Uiso 1 1 calc R . .
C19 C 0.0909(2) 0.20857(13) 1.15148(8) 0.0461(4) Uani 1 1 d . . .
H19 H 0.0425 0.2296 1.1874 0.055 Uiso 1 1 calc R . .
C6 C 0.4040(2) 0.81637(13) 0.72625(8) 0.0452(4) Uani 1 1 d . . .
H6 H 0.3504 0.8803 0.7327 0.054 Uiso 1 1 calc R . .
C9 C 0.2927(2) 0.71982(13) 0.94371(8) 0.0444(4) Uani 1 1 d . . .
C5 C 0.4461(2) 0.79562(14) 0.66556(9) 0.0507(4) Uani 1 1 d . . .
H5 H 0.4217 0.8443 0.6314 0.061 Uiso 1 1 calc R . .
C4 C 0.5250(2) 0.70150(14) 0.65680(8) 0.0495(4) Uani 1 1 d . . .
C2 C 0.5189(2) 0.65225(13) 0.76529(8) 0.0432(4) Uani 1 1 d . . .
C11 C 0.3166(3) 0.90197(14) 0.91072(10) 0.0637(6) Uani 1 1 d . . .
H11 H 0.3052 0.9746 0.9200 0.076 Uiso 1 1 calc R . .
C10 C 0.2789(3) 0.82882(14) 0.95574(9) 0.0584(5) Uani 1 1 d . . .
H10 H 0.2442 0.8522 0.9942 0.070 Uiso 1 1 calc R . .
C3 C 0.5628(2) 0.62779(14) 0.70554(9) 0.0501(4) Uani 1 1 d . . .
H3 H 0.6159 0.5639 0.6985 0.060 Uiso 1 1 calc R . .
C21 C 0.1933(3) 0.07281(14) 1.08536(10) 0.0611(5) Uani 1 1 d . . .
H21 H 0.2133 0.0009 1.0767 0.073 Uiso 1 1 calc R . .
C23 C 0.0214(2) 0.04931(15) 1.24306(10) 0.0603(5) Uani 1 1 d . . .
H23A H -0.0351 -0.0116 1.2586 0.072 Uiso 1 1 calc R . .
H23B H -0.0543 0.1088 1.2362 0.072 Uiso 1 1 calc R . .
C22 C 0.2367(3) 0.15030(15) 1.04471(10) 0.0623(5) Uani 1 1 d . . .
H22 H 0.2860 0.1300 1.0089 0.075 Uiso 1 1 calc R . .
C25 C 0.1187(3) -0.09171(15) 1.17306(12) 0.0680(6) Uani 1 1 d . . .
H25A H 0.1344 -0.1263 1.2155 0.082 Uiso 1 1 calc R . .
H25B H 0.2206 -0.0945 1.1556 0.082 Uiso 1 1 calc R . .
C24 C 0.1596(3) 0.0807(2) 1.29459(11) 0.0791(7) Uani 1 1 d . . .
H24A H 0.2358 0.0225 1.3012 0.119 Uiso 1 1 calc R . .
H24B H 0.1187 0.0959 1.3348 0.119 Uiso 1 1 calc R . .
H24C H 0.2122 0.1435 1.2806 0.119 Uiso 1 1 calc R . .
C26 C -0.0047(3) -0.1526(2) 1.12910(16) 0.1069(10) Uani 1 1 d . . .
H26A H -0.1046 -0.1533 1.1472 0.160 Uiso 1 1 calc R . .
H26B H 0.0318 -0.2252 1.1247 0.160 Uiso 1 1 calc R . .
H26C H -0.0212 -0.1187 1.0870 0.160 Uiso 1 1 calc R . .
C15 C 0.1478(2) 0.47519(13) 1.08620(8) 0.0450(4) Uani 1 1 d . . .

loop_
_atom_site_aniso_label
_atom_site_aniso_U_11
_atom_site_aniso_U_22
_atom_site_aniso_U_33
_atom_site_aniso_U_23
_atom_site_aniso_U_13
_atom_site_aniso_U_12
F1 0.0760(8) 0.0479(6) 0.0545(6) 0.0128(5) 0.0106(6) 0.0173(5)
F2 0.1027(10) 0.0846(9) 0.0514(7) 0.0027(6) 0.0322(7) 0.0156(7)
O2 0.0602(8) 0.0397(6) 0.0438(7) -0.0009(5) 0.0191(6) -0.0014(5)
O1 0.0956(11) 0.0421(7) 0.0609(8) -0.0052(6) 0.0352(8) -0.0016(7)
C8 0.0556(11) 0.0349(8) 0.0406(9) -0.0011(7) 0.0065(8) -0.0021(7)
N2 0.0697(11) 0.0415(8) 0.0663(11) 0.0096(7) 0.0189(9) -0.0016(7)
C18 0.0447(10) 0.0393(8) 0.0394(9) -0.0028(7) 0.0046(7) -0.0020(7)
N1 0.0761(12) 0.0365(7) 0.0495(9) 0.0001(6) 0.0125(8) 0.0006(7)
C1 0.0410(9) 0.0337(8) 0.0417(9) 0.0003(6) 0.0045(7) -0.0039(7)
C7 0.0442(10) 0.0348(8) 0.0406(9) 0.0004(7) 0.0017(7) -0.0009(7)
C17 0.0612(12) 0.0433(9) 0.0388(9) -0.0030(7) 0.0138(8) -0.0008(8)
C14 0.0533(11) 0.0436(9) 0.0341(8) -0.0004(7) 0.0085(8) -0.0028(7)
C20 0.0498(11) 0.0444(9) 0.0508(10) 0.0035(8) 0.0074(9) -0.0028(8)
C12 0.0602(12) 0.0501(10) 0.0367(9) -0.0014(7) 0.0096(8) -0.0032(8)
C16 0.0699(13) 0.0500(10) 0.0385(9) -0.0029(7) 0.0189(9) -0.0008(9)
C13 0.0612(12) 0.0482(10) 0.0373(9) 0.0006(7) 0.0119(8) -0.0019(8)
C19 0.0535(11) 0.0432(9) 0.0434(9) 0.0004(7) 0.0130(8) 0.0003(8)
C6 0.0522(11) 0.0376(8) 0.0468(10) 0.0062(7) 0.0101(8) 0.0027(7)
C9 0.0539(11) 0.0393(8) 0.0393(9) -0.0011(7) 0.0042(8) -0.0010(7)
C5 0.0580(12) 0.0507(10) 0.0441(10) 0.0116(8) 0.0100(9) 0.0015(8)
C4 0.0541(11) 0.0554(11) 0.0415(10) -0.0015(8) 0.0155(8) -0.0008(8)
C2 0.0458(10) 0.0391(8) 0.0438(10) 0.0062(7) 0.0031(8) 0.0006(7)
C11 0.1024(18) 0.0362(9) 0.0543(12) -0.0045(8) 0.0174(12) 0.0029(10)
C10 0.0882(15) 0.0451(10) 0.0437(10) -0.0055(8) 0.0158(10) 0.0029(10)
C3 0.0538(12) 0.0442(9) 0.0545(11) -0.0009(8) 0.0151(9) 0.0045(8)
C21 0.0826(15) 0.0400(10) 0.0649(13) -0.0014(8) 0.0248(11) 0.0031(9)
C23 0.0578(13) 0.0575(11) 0.0695(13) 0.0185(10) 0.0227(11) 0.0011(9)
C22 0.0886(16) 0.0487(10) 0.0546(12) -0.0073(9) 0.0280(11) 0.0023(10)
C25 0.0686(14) 0.0479(11) 0.0895(16) 0.0177(10) 0.0181(12) 0.0107(10)
C24 0.0745(17) 0.0994(18) 0.0639(14) 0.0138(12) 0.0107(13) 0.0063(13)
C26 0.090(2) 0.0599(15) 0.170(3) -0.0183(16) 0.019(2) -0.0082(13)
C15 0.0540(11) 0.0413(9) 0.0406(9) 0.0004(7) 0.0096(8) -0.0046(8)

_geom_special_details            
; 
 All esds (except the esd in the dihedral angle between two l.s. planes) 
 are estimated using the full covariance matrix.  The cell esds are taken 
 into account individually in the estimation of esds in distances, angles 
 and torsion angles; correlations between esds in cell parameters are only 
 used when they are defined by crystal symmetry.  An approximate (isotropic) 
 treatment of cell esds is used for estimating esds involving l.s. planes. 
;

loop_
_geom_bond_atom_site_label_1
_geom_bond_atom_site_label_2
_geom_bond_distance
_geom_bond_site_symmetry_2
_geom_bond_publ_flag
F1 C2 1.3581(18) . ?
F2 C4 1.358(2) . ?
O2 C18 1.3759(19) . ?
O2 C15 1.385(2) . ?
O1 C15 1.2032(19) . ?
C8 C7 1.378(2) . ?
C8 C9 1.387(2) . ?
C8 H8 0.9300 . ?
N2 C20 1.367(2) . ?
N2 C23 1.452(2) . ?
N2 C25 1.465(2) . ?
C18 C19 1.370(2) . ?
C18 C17 1.388(2) . ?
N1 C11 1.327(2) . ?
N1 C7 1.348(2) . ?
C1 C2 1.385(2) . ?
C1 C6 1.396(2) . ?
C1 C7 1.486(2) . ?
C17 C22 1.399(2) . ?
C17 C16 1.412(2) . ?
C14 C16 1.357(2) . ?
C14 C13 1.449(2) . ?
C14 C15 1.449(2) . ?
C20 C19 1.400(2) . ?
C20 C21 1.414(3) . ?
C12 C13 1.333(2) . ?
C12 C9 1.459(2) . ?
C12 H12 0.9300 . ?
C16 H16 0.9300 . ?
C13 H13 0.9300 . ?
C19 H19 0.9300 . ?
C6 C5 1.374(2) . ?
C6 H6 0.9300 . ?
C9 C10 1.384(2) . ?
C5 C4 1.366(2) . ?
C5 H5 0.9300 . ?
C4 C3 1.366(2) . ?
C2 C3 1.371(2) . ?
C11 C10 1.368(3) . ?
C11 H11 0.9300 . ?
C10 H10 0.9300 . ?
C3 H3 0.9300 . ?
C21 C22 1.359(3) . ?
C21 H21 0.9300 . ?
C23 C24 1.510(3) . ?
C23 H23A 0.9700 . ?
C23 H23B 0.9700 . ?
C22 H22 0.9300 . ?
C25 C26 1.484(3) . ?
C25 H25A 0.9700 . ?
C25 H25B 0.9700 . ?
C24 H24A 0.9600 . ?
C24 H24B 0.9600 . ?
C24 H24C 0.9600 . ?
C26 H26A 0.9600 . ?
C26 H26B 0.9600 . ?
C26 H26C 0.9600 . ?

loop_
_geom_angle_atom_site_label_1
_geom_angle_atom_site_label_2
_geom_angle_atom_site_label_3
_geom_angle
_geom_angle_site_symmetry_1
_geom_angle_site_symmetry_3
_geom_angle_publ_flag
C18 O2 C15 122.39(13) . . ?
C7 C8 C9 121.44(15) . . ?
C7 C8 H8 119.3 . . ?
C9 C8 H8 119.3 . . ?
C20 N2 C23 120.79(15) . . ?
C20 N2 C25 120.96(17) . . ?
C23 N2 C25 116.35(16) . . ?
C19 C18 O2 116.48(15) . . ?
C19 C18 C17 123.34(15) . . ?
O2 C18 C17 120.17(14) . . ?
C11 N1 C7 116.83(15) . . ?
C2 C1 C6 115.22(16) . . ?
C2 C1 C7 124.62(14) . . ?
C6 C1 C7 120.13(14) . . ?
N1 C7 C8 121.58(16) . . ?
N1 C7 C1 115.20(14) . . ?
C8 C7 C1 123.16(14) . . ?
C18 C17 C22 116.20(16) . . ?
C18 C17 C16 118.11(15) . . ?
C22 C17 C16 125.70(17) . . ?
C16 C14 C13 120.68(16) . . ?
C16 C14 C15 118.43(15) . . ?
C13 C14 C15 120.89(15) . . ?
N2 C20 C19 121.61(17) . . ?
N2 C20 C21 121.20(16) . . ?
C19 C20 C21 117.19(16) . . ?
C13 C12 C9 125.31(16) . . ?
C13 C12 H12 117.3 . . ?
C9 C12 H12 117.3 . . ?
C14 C16 C17 122.93(17) . . ?
C14 C16 H16 118.5 . . ?
C17 C16 H16 118.5 . . ?
C12 C13 C14 129.69(17) . . ?
C12 C13 H13 115.2 . . ?
C14 C13 H13 115.2 . . ?
C18 C19 C20 120.03(17) . . ?
C18 C19 H19 120.0 . . ?
C20 C19 H19 120.0 . . ?
C5 C6 C1 122.68(16) . . ?
C5 C6 H6 118.7 . . ?
C1 C6 H6 118.7 . . ?
C10 C9 C8 115.95(16) . . ?
C10 C9 C12 120.06(16) . . ?
C8 C9 C12 123.97(15) . . ?
C4 C5 C6 118.07(16) . . ?
C4 C5 H5 121.0 . . ?
C6 C5 H5 121.0 . . ?
F2 C4 C5 118.75(16) . . ?
F2 C4 C3 118.40(16) . . ?
C5 C4 C3 122.84(17) . . ?
F1 C2 C3 116.42(15) . . ?
F1 C2 C1 119.35(15) . . ?
C3 C2 C1 124.23(15) . . ?
N1 C11 C10 124.56(17) . . ?
N1 C11 H11 117.7 . . ?
C10 C11 H11 117.7 . . ?
C11 C10 C9 119.62(18) . . ?
C11 C10 H10 120.2 . . ?
C9 C10 H10 120.2 . . ?
C4 C3 C2 116.97(16) . . ?
C4 C3 H3 121.5 . . ?
C2 C3 H3 121.5 . . ?
C22 C21 C20 121.31(17) . . ?
C22 C21 H21 119.3 . . ?
C20 C21 H21 119.3 . . ?
N2 C23 C24 112.76(18) . . ?
N2 C23 H23A 109.0 . . ?
C24 C23 H23A 109.0 . . ?
N2 C23 H23B 109.0 . . ?
C24 C23 H23B 109.0 . . ?
H23A C23 H23B 107.8 . . ?
C21 C22 C17 121.93(18) . . ?
C21 C22 H22 119.0 . . ?
C17 C22 H22 119.0 . . ?
N2 C25 C26 113.18(19) . . ?
N2 C25 H25A 108.9 . . ?
C26 C25 H25A 108.9 . . ?
N2 C25 H25B 108.9 . . ?
C26 C25 H25B 108.9 . . ?
H25A C25 H25B 107.8 . . ?
C23 C24 H24A 109.5 . . ?
C23 C24 H24B 109.5 . . ?
H24A C24 H24B 109.5 . . ?
C23 C24 H24C 109.5 . . ?
H24A C24 H24C 109.5 . . ?
H24B C24 H24C 109.5 . . ?
C25 C26 H26A 109.5 . . ?
C25 C26 H26B 109.5 . . ?
H26A C26 H26B 109.5 . . ?
C25 C26 H26C 109.5 . . ?
H26A C26 H26C 109.5 . . ?
H26B C26 H26C 109.5 . . ?
O1 C15 O2 114.85(15) . . ?
O1 C15 C14 127.21(16) . . ?
O2 C15 C14 117.93(14) . . ?

loop_
_geom_torsion_atom_site_label_1
_geom_torsion_atom_site_label_2
_geom_torsion_atom_site_label_3
_geom_torsion_atom_site_label_4
_geom_torsion
_geom_torsion_site_symmetry_1
_geom_torsion_site_symmetry_2
_geom_torsion_site_symmetry_3
_geom_torsion_site_symmetry_4
_geom_torsion_publ_flag
C15 O2 C18 C19 177.54(15) . . . . ?
C15 O2 C18 C17 -2.0(2) . . . . ?
C11 N1 C7 C8 1.1(3) . . . . ?
C11 N1 C7 C1 178.28(17) . . . . ?
C9 C8 C7 N1 -0.6(3) . . . . ?
C9 C8 C7 C1 -177.58(16) . . . . ?
C2 C1 C7 N1 155.08(16) . . . . ?
C6 C1 C7 N1 -26.8(2) . . . . ?
C2 C1 C7 C8 -27.8(3) . . . . ?
C6 C1 C7 C8 150.32(17) . . . . ?
C19 C18 C17 C22 0.5(3) . . . . ?
O2 C18 C17 C22 179.97(16) . . . . ?
C19 C18 C17 C16 -179.05(17) . . . . ?
O2 C18 C17 C16 0.4(3) . . . . ?
C23 N2 C20 C19 -10.0(3) . . . . ?
C25 N2 C20 C19 -173.76(18) . . . . ?
C23 N2 C20 C21 170.22(19) . . . . ?
C25 N2 C20 C21 6.5(3) . . . . ?
C13 C14 C16 C17 -179.40(18) . . . . ?
C15 C14 C16 C17 0.1(3) . . . . ?
C18 C17 C16 C14 0.5(3) . . . . ?
C22 C17 C16 C14 -179.0(2) . . . . ?
C9 C12 C13 C14 -178.37(19) . . . . ?
C16 C14 C13 C12 177.61(18) . . . . ?
C15 C14 C13 C12 -1.9(3) . . . . ?
O2 C18 C19 C20 179.86(15) . . . . ?
C17 C18 C19 C20 -0.6(3) . . . . ?
N2 C20 C19 C18 -179.41(17) . . . . ?
C21 C20 C19 C18 0.4(3) . . . . ?
C2 C1 C6 C5 0.2(3) . . . . ?
C7 C1 C6 C5 -178.03(16) . . . . ?
C7 C8 C9 C10 -0.5(3) . . . . ?
C7 C8 C9 C12 178.02(17) . . . . ?
C13 C12 C9 C10 -173.59(19) . . . . ?
C13 C12 C9 C8 8.0(3) . . . . ?
C1 C6 C5 C4 -0.1(3) . . . . ?
C6 C5 C4 F2 178.83(16) . . . . ?
C6 C5 C4 C3 0.2(3) . . . . ?
C6 C1 C2 F1 179.89(15) . . . . ?
C7 C1 C2 F1 -1.9(2) . . . . ?
C6 C1 C2 C3 -0.5(3) . . . . ?
C7 C1 C2 C3 177.64(16) . . . . ?
C7 N1 C11 C10 -0.5(3) . . . . ?
N1 C11 C10 C9 -0.6(4) . . . . ?
C8 C9 C10 C11 1.0(3) . . . . ?
C12 C9 C10 C11 -177.5(2) . . . . ?
F2 C4 C3 C2 -179.10(16) . . . . ?
C5 C4 C3 C2 -0.4(3) . . . . ?
F1 C2 C3 C4 -179.77(16) . . . . ?
C1 C2 C3 C4 0.6(3) . . . . ?
N2 C20 C21 C22 179.8(2) . . . . ?
C19 C20 C21 C22 0.0(3) . . . . ?
C20 N2 C23 C24 -76.1(2) . . . . ?
C25 N2 C23 C24 88.4(2) . . . . ?
C20 C21 C22 C17 -0.2(3) . . . . ?
C18 C17 C22 C21 -0.1(3) . . . . ?
C16 C17 C22 C21 179.4(2) . . . . ?
C20 N2 C25 C26 -90.3(3) . . . . ?
C23 N2 C25 C26 105.2(2) . . . . ?
C18 O2 C15 O1 -176.60(16) . . . . ?
C18 O2 C15 C14 2.5(2) . . . . ?
C16 C14 C15 O1 177.42(19) . . . . ?
C13 C14 C15 O1 -3.0(3) . . . . ?
C16 C14 C15 O2 -1.6(3) . . . . ?
C13 C14 C15 O2 177.96(16) . . . . ?

_diffrn_measured_fraction_theta_max 0.989
_diffrn_reflns_theta_full        29.97
_diffrn_measured_fraction_theta_full 0.989
_refine_diff_density_max         0.183
_refine_diff_density_min         -0.165
_refine_diff_density_rms         0.038
